# Supplementary material for: A 2x folic acid treatment affects epigenetics and dendritic spine densities in SHSY5Y cells
Source: Biochem Biophys Rep. 2019 Aug 17;20:100681. doi: 10.1016/j.bbrep.2019.100681 (PMC6711848; doi:10.1016/j.bbrep.2019.100681)
Supplement: Disclosure [file mmc1.zip]

Archive with 9 entries (9 files):
- bbrep_100681_Yadon Rogers Disclosure.pdf
- bbrep_100681_SmithW Disclosure.pdf
- bbrep_100681_SmithN Disclosure.pdf
- bbrep_100681_Shorter_disclosure.pdf
- bbrep_100681_McLeod Disclosure.pdf
- bbrep_100681_Glenister Disclosure.pdf
- bbrep_100681_Clark Disclosure.pdf
- bbrep_100681_Castillo Disclosure.pdf
- bbrep_100681_Al Sayed Disclosure.pdf
