# Supplementary material for: A 2x folic acid treatment affects epigenetics and dendritic spine densities in SHSY5Y cells
Source: Biochem Biophys Rep. 2019 Aug 17;20:100681. doi: 10.1016/j.bbrep.2019.100681 (PMC6711848; doi:10.1016/j.bbrep.2019.100681)
Supplement: Multimedia component 2 [file mmc2.xml]

<?xml version="1.0" encoding="UTF-8" standalone="no"?><data:data><datasets><author>shortekr@uscupstate.edu</author><type>0</type><dataset><value>1</value><reason>Data will be made available on request</reason><comments/></dataset></datasets></data:data>
